# Supplementary material for: Comparative Mitochondrial Genome Analysis of the Intestinal Schistosomiasis Snail Host Biomphalaria pfeifferi from Multiple Populations in Gezira State, Sudan
Source: Int J Mol Sci. 2025 May 16;26(10):4756. doi: 10.3390/ijms26104756 (PMC12112705; doi:10.3390/ijms26104756)
Supplement: Supplementary file 1 [file ijms-26-04756-s001.zip › ijms-3585360-supplementary/Supp. files/SUP. 2 Dataset S1.xlsx]

## Sheet: EG
Genes	Start	End	Length (bp)	Direction	Type	Start codon	End codon	Anticodon	Intergenic_nucleotides
COX1	1	1527	1527	+	CDS	TTG	TAA		0
trnV(uac)	1528	1588	61	+	tRNA			TAC	0
l-rRNA	1589	2572	984	+	rRNA				0
trnL1(uag)	2573	2635	63	+	tRNA			TAG	-4
trnA(ugc)	2632	2694	63	+	tRNA			TGC	1
trnP(ugg)	2696	2759	64	+	tRNA			TGG	2
ND6	2762	3196	435	+	CDS	ATT	TAA		-8
ND5	3189	4844	1656	+	CDS	ATG	TAG		-17
ND1	4828	5718	891	+	CDS	ATG	TAA		25
ND4L	5744	6049	306	+	CDS	ATA	TAA		-53
CYTB	5997	7124	1128	+	CDS	ATA	TAA		0
trnD(guc)	7125	7193	69	+	tRNA			GTC	1
trnC(gca)	7195	7250	56	+	tRNA			GCA	1
trnF(gaa)	7252	7312	61	+	tRNA			GAA	0
COX2	7313	7964	652	+	CDS	ATA	T		0
trnY(gua)	7965	8025	61	+	tRNA			GTA	-6
trnW(uca)	8020	8081	62	+	tRNA			TCA	0
trnG(ucc)	8082	8144	63	+	tRNA			TCC	-7
trnH(gug)	8138	8205	68	+	tRNA			GTG	3
trnQ(uug)	8209	8266	58	-	tRNA			TTG	1
trnL2(uaa)	8268	8319	52	-	tRNA			TAA	-11
ATP8	8309	8431	123	-	CDS	ATT	TAA		1
trnN(guu)	8433	8498	66	-	tRNA			GTT	0
ATP6	8499	9141	643	-	CDS	ATT	T		0
trnR(ucg)	9142	9205	64	-	tRNA			TCG	-13
trnE(uuc)	9193	9250	58	-	tRNA			TTC	0
s-rRNA	9251	9957	707	-	rRNA				0
trnM(cau)	9958	10020	63	-	tRNA			CAT	1
ND3	10022	10364	343	-	CDS	ATT	T		0
trnS2(uga)	10365	10425	61	-	tRNA			TGA	0
trnS1(gcu)	10426	10479	54	+	tRNA			GCT	0
ND4	10480	11782	1303	+	CDS	ATA	T		2
trnT(ugu)	11785	11847	63	-	tRNA			TGT	0
COX3	11848	12622	775	-	CDS	ATA	T		41
trnI(gau)	12664	12727	64	+	tRNA			GAT	0
ND2	12728	13640	913	+	CDS	ATT	T		0
trnK(uuu)	13641	13691	51	+	tRNA			TTT

## Sheet: GW
Genes	Start-End	Length (bp)	Direction	Type	Start codon	End codon	Anticodon	Intergenic_nucleotides
COX1	1 - 1527	1527	+	CDS	TTG	TAA		0
trnV(uac)	1528 - 1588	61	+	tRNA			TAC	0
l-rRNA	1589- 2573	985	+	rRNA				0
trnL1(uag)	2574 - 2636	63	+	tRNA			TAG	-4
trnA(ugc)	2633 - 2695	63	+	tRNA			TGC	1
trnP(ugg)	2697 - 2761	65	+	tRNA			TGG	2
ND6	2764 - 3198	435	+	CDS	ATT	TAA		-8
ND5	3191 - 4846	1656	+	CDS	ATG	TAG		-17
ND1	4830 - 5720	891	+	CDS	ATG	TAA		24
ND4L	5745 - 6050	306	+	CDS	ATA	TAA		-53
CYTB	5998 - 7125	1128	+	CDS	ATA	TAA		0
trnD(guc)	7126 - 7192	67	+	tRNA			GTC	3
trnC(gca)	7196 - 7253	58	+	tRNA			GCA	0
trnF(gaa)	7254 - 7314	61	+	tRNA			GAA	0
COX2	7315 - 7966	652	+	CDS	ATA	T		0
trnY(gua)	7967 - 8027	61	+	tRNA			GTA	-6
trnW(uca)	8022 - 8084	63	+	tRNA			TCA	0
trnG(ucc)	8085 - 8147	63	+	tRNA			TCC	-7
trnH(gug)	8141 - 8206	66	+	tRNA			GTG	3
trnQ(uug)	8210 - 8267	58	-	tRNA			TTG	0
trnL2(uaa)	8268 - 8319	52	-	tRNA			TAA	-11
ATP8	8309 - 8431	123	-	CDS	ATT	TAA		1
trnN(guu)	8433 - 8499	67	-	tRNA			GTT	0
ATP6	8500 - 9142	643	-	CDS	ATT	T		0
trnR(ucg)	9143 - 9206	64	-	tRNA			TCG	-13
trnE(uuc)	9194 - 9250	57	-	tRNA			TTC	0
s-rRNA	9251 - 9958	708	-	rRNA				0
trnM(cau)	9959 - 10,021	63	-	tRNA			CAT	0
ND3	10023 - 10,365	343	-	CDS	ATT	T		1
trnS(uga)	10366 - 10,427	62	-	tRNA			TGA	0
trnS(gcu)	10428 - 10,480	53	+	tRNA			GCT	0
ND4	10,481 - 11,783	1303	+	CDS	ATA	T		2
trnT(ugu)	11,786 - 11,848	63	-	tRNA			TGT	0
COX3	11,849 - 12,623	775	-	CDS	ATA	T		41
trnI(gau)	12,665 - 12,728	64	+	tRNA			GAT	0
ND2	12,729 - 13,641	913	+	CDS	ATT	T		0
trnK(uuu)	13,642 - 13,694	53	+	tRNA			TTT	0

## Sheet: HA
Genes	Start-End	Length (bp)	Direction	Type	Start codon	End codon	Anticodon	Intergenic_nucleotides
COX1	1 - 1527	1527	+	CDS	TTG	TAA		0
trnV(uac)	1528 - 1588	61	+	tRNA			TAC	0
l-rRNA	1589 - 2574	986	+	rRNA				0
trnL1(uag)	2575 - 2637	63	+	tRNA			TAG	-4
trnA(ugc)	2634 - 2696	63	+	tRNA			TGC	1
trnP(ugg)	2698 - 2763	66	+	tRNA			TGG	2
ND6	2766 - 3200	435	+	CDS	ATT	TAA		-8
ND5	3193 - 4848	1656	+	CDS	ATG	TAG		-17
ND1	4832 - 5722	891	+	CDS	ATG	TAA		24
ND4L	5747 - 6052	306	+	CDS	ATA	TAA		-53
CYTB	6000 - 7127	1128	+	CDS	ATA	TAA		0
trnD(guc)	7128 - 7197	70	+	tRNA			GTC	1
trnC(gca)	7199 - 7254	56	+	tRNA			GCA	1
trnF(gaa)	7256 - 7316	61	+	tRNA			GAA	0
COX2	7317 - 7968	652	+	CDS	ATA	T		0
trnY(gua)	7969 - 8029	61	+	tRNA			GTA	-6
trnW(uca)	8024 - 8086	63	+	tRNA			TCA	0
trnG(ucc)	8087 - 8149	63	+	tRNA			TCC	-7
trnH(gug)	8143 - 8208	66	+	tRNA			GTG	3
trnQ(uug)	8212 - 8269	58	-	tRNA			TTG	0
trnL2(uaa)	8270 - 8321	52	-	tRNA			TAA	-11
ATP8	8311 - 8433	123	-	CDS	ATT	TAA		1
trnN(guu)	8435 - 8501	67	-	tRNA			GTT	0
ATP6	8502 - 9144	643	-	CDS	ATT	T		0
trnR(ucg)	9145 - 9208	64	-	tRNA			TCG	-13
trnE(uuc)	9196 - 9252	57	-	tRNA			TTC	0
s-rRNA	9253 - 9960	708	-	rRNA				0
trnM(cau)	9961 - 10,023	63	-	tRNA			CAT	0
ND3	10025 - 10,367	343	-	CDS	ATT	T		0
trnS1(uga)	10,368 - 10,429	62	-	tRNA			TGA	0
trnS2(gcu)	10,430 - 10,482	53	+	tRNA			GCT	0
ND4	10,483 - 11,785	1303	+	CDS	ATA	T		2
trnT(ugu)	11,788 - 11,850	63	-	tRNA			TGT	0
COX3	11,851 - 12,625	775	-	CDS	ATA	T		41
trnI(gau)	12,667 - 12,730	64	+	tRNA			GAT	0
ND2	12,731 - 13,643	913	+	CDS	ATT	T		0
trnK(uuu)	13,644 - 13,696	53	+	tRNA			TTT	0

## Sheet: MA
Genes	Start-End	Length (bp)	Direction	Type	Start codon	End codon	Anticodon	Intergenic_nucleotides
COX1	1 - 1527	1527	+	CDS	TTG	TAA		0
trnV(uac)	1528 - 1587	60	+	tRNA			TAC	0
l-rRNA	1588 - 2571	984	+	rRNA				0
trnL1(uag)	2572 - 2634	63	+	tRNA			TAG	-4
trnA(ugc)	2631 - 2693	63	+	tRNA			TGC	1
trnP(ugg)	2695 - 2757	63	+	tRNA			TGG	2
ND6	2760 - 3194	435	+	CDS	ATT	TAA		-8
ND5	3187 - 4842	1656	+	CDS	ATG	TAG		-17
ND1	4826 - 5716	891	+	CDS	ATG	TAA		25
ND4L	5742 - 6047	306	+	CDS	ATA	TAA		-53
CYTB	5995 - 7122	1128	+	CDS	ATA	TAA		0
trnD(guc)	7123 - 7191	69	+	tRNA			GTC	0
trnC(gca)	7192 - 7249	58	+	tRNA			GCA	0
trnF(gaa)	7250 - 7310	61	+	tRNA			GAA	0
COX2	7311 - 7962	652	+	CDS	ATA	T		0
trnY(gua)	7963 - 8023	61	+	tRNA			GTA	-6
trnW(uca)	8018 - 8080	63	+	tRNA			TCA	2
trnG(ucc)	8083 - 8145	63	+	tRNA			TCC	-7
trnH(gug)	8139 - 8202	64	+	tRNA			GTG	3
trnQ(uug)	8206 - 8264	59	-	tRNA			TTG	0
trnL2(uaa)	8265 - 8316	52	-	tRNA			TAA	-11
ATP8	8306 - 8428	123	-	CDS	ATT	TAA		1
trnN(guu)	8430 - 8496	67	-	tRNA			GTT	0
ATP6	8497 - 9139	643	-	CDS	ATT	T		0
trnR(ucg)	9140 - 9204	65	-	tRNA			TCG	-13
trnE(uuc)	9192 - 9249	58	-	tRNA			TTC	0
s-rRNA	9250 - 9955	706	-	rRNA				0
trnM(cau)	9956 - 10,018	63	-	tRNA			CAT	1
ND3	10,020 - 10,362	343	-	CDS	ATT	T		0
trnS2(uga)	10,363 - 10,425	63	-	tRNA			TGA	0
trnS1(gcu)	10,426 - 10,478	53	+	tRNA			GCT	0
ND4	10,479 - 11,781	1303	+	CDS	ATA	T		2
trnT(ugu)	11,784 - 11,846	63	-	tRNA			TGT	0
COX3	11,847 - 12,621	775	-	CDS	ATA	T		41
trnI(gau)	12,663 - 12,726	64	+	tRNA			GAT	0
ND2	12,727 - 13,639	913	+	CDS	ATT	T		0
trnK(uuu)	13,640 - 13,688	49	+	tRNA			TTT	0

## Sheet: NU1
Genes	Start-End	Length (bp)	Direction	Type	Start codon	End codon	Anticodon	Intergenic_nucleotides
COX1	1- 1527	1527	+	CDS	TTG	TAA		0
trnV(uac)	1528 - 1588	61	+	tRNA			TAC	0
l-rRNA	1589 - 2572	984	+	rRNA				0
trnL1(uag)	2573 - 2635	63	+	tRNA			TAG	-4
trnA(ugc)	2632 - 2694	63	+	tRNA			TGC	1
trnP(ugg)	2696 - 2759	64	+	tRNA			TGG	2
ND6	2762 - 3196	435	+	CDS	ATT	TAA		-8
ND5	3189 - 4844	1656	+	CDS	ATG	TAG		-17
ND1	4828..5718	891	+	CDS	ATG	TAA		25
ND4L	5744..6049	306	+	CDS	ATA	TAA		-53
CYTB	5997..7124	1128	+	CDS	ATA	TAA		0
trnD(guc)	7125..7193	69	+	tRNA			GTC	0
trnC(gca)	7194..7251	58	+	tRNA			GCA	0
trnF(gaa)	7252..7312	61	+	tRNA			GAA	0
COX2	7313..7964	652	+	CDS	ATA	T		0
trnY(gua)	7965..8025	61	+	tRNA			GTA	-6
trnW(uca)	8020..8081	62	+	tRNA			TCA	0
trnG(ucc)	8082..8144	63	+	tRNA			TCC	-7
trnH(gug)	8138..8205	68	+	tRNA			GTG	3
trnQ(uug)	8209..8266	58	-	tRNA			TTG	-1
trnL2(uaa)	8266..8319	54	-	tRNA			TAA	-11
ATP8	8309..8431	123	-	CDS	ATT	T		1
trnN(guu)	8433..8498	66	-	tRNA			GTT	0
ATP6	8499..9141	643	-	CDS	ATT	T		0
trnR(ucg)	9142..9205	64	-	tRNA			TCG	-13
trnE(uuc)	9193..9250	58	-	tRNA			TTC	0
s-rRNA	9251..9957	707	-	rRNA				0
trnM(cau)	9958..10,020	63	-	tRNA			CAT	1
ND3	10,022..10,364	343	-	CDS	ATT	T		0
trnS2(uga)	10,365..10,425	61	-	tRNA			TGA	0
trnS1(gcu)	10,426..10,479	54	+	tRNA			GCT	0
ND4	10,480..11,782	1303	+	CDS	ATA	T		2
trnT(ugu)	11,785..11,847	63	-	tRNA			TGT	0
COX3	11,848..12,622	775	-	CDS	ATA	T		41
trnI(gau)	12,664..12,727	64	+	tRNA			GAT	0
ND2	12,728..13,640	913	+	CDS	ATT	T		0
trnK(uuu)	13,641..13,691	51	+	tRNA			TTT

## Sheet: NU3
Genes	Start-End	Length (bp)	Direction	Type	Start codon	End codon	Anticodon	Intergenic_nucleotides
COX1	1..1527	1527	+	CDS	TTG	TTA		0
trnV(uac)	1528..1588	61	+	tRNA			TAC	0
l-rRNA	1589..2572	984	+	rRNA				0
trnL1(uag)	2573..2635	63	+	tRNA			TAG	-4
trnA(ugc)	2632..2694	63	+	tRNA			TGC	1
trnP(ugg)	2696..2759	64	+	tRNA			TGG	2
ND6	2762..3196	435	+	CDS	ATT	TAA		-8
ND5	3189..4844	1656	+	CDS	ATG	TAG		-17
ND1	4828..5718	891	+	CDS	ATG	TAA		25
ND4L	5744..6049	306	+	CDS	ATA	TAA		-53
CYTB	5997..7124	1128	+	CDS	ATA	TAA		0
trnD(guc)	7125..7193	69	+	tRNA			GTC	1
trnC(gca)	7195..7250	56	+	tRNA			GCA	1
trnF(gaa)	7252..7312	61	+	tRNA			GAA	0
COX2	7313..7964	652	+	CDS	ATA	T		0
trnY(gua)	7965..8025	61	+	tRNA			GTA	-6
trnW(uca)	8020..8081	62	+	tRNA			TCA	0
trnG(ucc)	8082..8144	63	+	tRNA			TCC	-7
trnH(gug)	8138..8205	68	+	tRNA			GTG	3
trnQ(uug)	8209..8266	58	-	tRNA			TTG	0
trnL2(uaa)	8267..8318	52	-	tRNA			TAA	-11
ATP8	8308..8430	123	-	CDS	ATT	TAA		1
trnN(guu)	8432..8497	66	-	tRNA			GTT	0
ATP6	8498..9140	643	-	CDS	ATT	T		0
trnR(ucg)	9141..9204	64	-	tRNA			TCG	-13
trnE(uuc)	9192..9249	58	-	tRNA			TTC	0
s-rRNA	9250..9956	707	-	rRNA				0
trnM(cau)	9957..10,019	63	-	tRNA			CAT	1
ND3	10,021..10,363	343	-	CDS	ATT	T		0
trnS2(uga)	10,364..10,424	61	-	tRNA			TGA	0
trnS1(gcu)	10,425..10,478	54	+	tRNA			GCT	0
ND4	10,479..11,781	1303	+	CDS	ATA	T		2
trnT(ugu)	11,784..11,846	63	-	tRNA			TGT	0
COX3	11,847..12,621	775	-	CDS	ATA	T		41
trnI(gau)	12,663..12,726	64	+	tRNA			GAT	0
ND2	12,727..13,639	913	+	CDS	ATT	T		0
trnK(uuu)	13,640..13,690	51	+	tRNA			TTT

## Sheet: SG
Genes	Start-End	Length (bp)	Direction	Type	Start codon	End codon	Anticodon	Intergenic_nucleotides
COX1	1..1527	1527	+	CDS	TTG	TTA		0
trnV(uac)	1528..1588	61	+	tRNA			TAC	0
l-rRNA	1589..2572	984	+	rRNA				0
trnL1(uag)	2573..2635	63	+	tRNA			TAG	-4
trnA(ugc)	2632..2694	63	+	tRNA			TGC	1
trnP(ugg)	2696..2759	64	+	tRNA			TGG	2
ND6	2762..3196	435	+	CDS	ATT	TAA		-8
ND5	3189..4844	1656	+	CDS	ATG	TAG		-17
ND1	4828..5718	891	+	CDS	ATG	TAA		25
ND4L	5744..6049	306	+	CDS	ATA	TAA		-53
CYTB	5997..7124	1128	+	CDS	ATA	TAA		0
trnD(guc)	7125..7193	69	+	tRNA			GTC	0
trnC(gca)	7194..7251	58	+	tRNA			GCA	0
trnF(gaa)	7252..7312	61	+	tRNA			GAA	0
COX2	7313..7964	652	+	CDS	ATA	T		0
trnY(gua)	7965..8025	61	+	tRNA			GTA	-6
trnW(uca)	8020..8081	62	+	tRNA			TCA	0
trnG(ucc)	8082..8144	63	+	tRNA			TCC	-7
trnH(gug)	8138..8205	68	+	tRNA			GTG	3
trnQ(uug)	8209..8266	58	-	tRNA			TTG	-1
trnL2(uaa)	8266..8319	54	-	tRNA			TAA	-11
ATP8	8309..8431	123	-	CDS	ATT	TAA		1
trnN(guu)	8433..8498	66	-	tRNA			GTT	0
ATP6	8499..9141	643	-	CDS	ATT	T		0
trnR(ucg)	9142..9206	65	-	tRNA			TCG	-13
trnE(uuc)	9194..9251	58	-	tRNA			TTC	0
s-rRNA	9252..9959	708	-	rRNA				0
trnM(cau)	9960..10,022	63	-	tRNA			CAT	1
ND3	10,024..10,366	343	-	CDS	ATT	T		0
trnS2(uga)	10,367..10,427	61	-	tRNA			TGA	0
trnS1(gcu)	10,428..10,480	53	+	tRNA			GCT	0
ND4	10,481..11,783	1303	+	CDS	ATA	T		2
trnT(ugu)	11,786..11,848	63	-	tRNA			TGT	0
COX3	11,849..12,623	775	-	CDS	ATA	T		41
trnI(gau)	12,665..12,728	64	+	tRNA			GAT	0
ND2	12,729..13,641	913	+	CDS	ATT	T		0
trnK(uuu)	13,642..13,693	52	+	tRNA			TTT
